# Supplementary material for: Ultrasound in augmented reality: a mixed-methods evaluation of head-mounted displays in image-guided interventions
Source: Int J Comput Assist Radiol Surg. 2020 Jul 28;15(11):1895–905. doi: 10.1007/s11548-020-02236-6 (PMC8332636; doi:10.1007/s11548-020-02236-6)
Supplement: Supplementary file 6 — Online Resource 6: R code used for data analysis and plotting (R 9 kb) [file 11548_2020_2236_MOESM6_ESM.r]

### General Information

# Online Resource 6: Data Analysis Project (for RStudio)
#
# Ultrasound in augmented reality: a mixed-methods evaluation of head-mounted displays in image-guided interventions
# published in the International Journal of Computer Assisted Radiology and Surgery
#
# Christoph Rueger
# rueger@campus.tu-berlin.de
#
# Markus A. Feufel, Prof. Dr.
# markus.feufel@tu-berlin.de
#
# Simon Moosburner
# simon.moosburner@charite.de
#
# Christopher Oezbek, Dr.
# coezbek@scopis.com
#
# Johann Pratschke, Prof. Dr. med.
# johann.pratschke@charite.de	
#
# Igor M. Sauer, Prof. Dr. med.
# igor.sauer@charite.de
# (corresponding author, Charite - Universitaetsmedizin Berlin)

### License
  
# Permission is hereby granted, free of charge, to any person obtaining a copy of this software and associated documentation files (the "Software"), 
# to deal in the Software without restriction, including without limitation the rights to use, copy, modify, merge, publish, distribute, sublicense, 
# and/or sell copies of the Software, and to permit persons to whom the Software is furnished to do so, subject to the following conditions:
#
# The above copyright notice and this permission notice shall be included in all copies or substantial portions of the Software.
#
# THE SOFTWARE IS PROVIDED "AS IS", WITHOUT WARRANTY OF ANY KIND, EXPRESS OR IMPLIED, INCLUDING BUT NOT LIMITED TO THE WARRANTIES OF MERCHANTABILITY, 
# FITNESS FOR A PARTICULAR PURPOSE AND NONINFRINGEMENT. IN NO EVENT SHALL THE AUTHORS OR COPYRIGHT HOLDERS BE LIABLE FOR ANY CLAIM, DAMAGES OR OTHER 
# LIABILITY, WHETHER IN AN ACTION OF CONTRACT, TORT OR OTHERWISE, ARISING FROM, OUT OF OR IN CONNECTION WITH THE SOFTWARE OR THE USE OR OTHER 
# DEALINGS IN THE SOFTWARE.


### Actual code

library(readr)
library(dplyr)
library(reshape2)
library(ggplot2)
library(cowplot)
library(RColorBrewer)
library(forcats)
library(GGally)


### Functions ###
reshape_data = function(data_source, keyword, comparison_value, control_value)
{
  reshaped = data_source %>%
    select(starts_with(keyword)) %>%
    # Adding randomized ID to connect value pairs with lines in plot
    mutate(random_id = 1 : nrow(data_source)) %>%
    mutate(improved = UQ(control_value) > UQ(comparison_value)) %>%
    melt(id = c("random_id", "improved"))
  
  # Reversing the variable factor because we're flipping/reversing the graph coordinates for a horizontal plot
  reshaped$variable = fct_rev(reshaped$variable)
  return(reshaped)
}

plot_difference = function(data, y_label)
{
  boolColors <- as.character(c("TRUE"="#5aae61", "FALSE"="#7b3294"))
  boolScale <- scale_colour_manual(name="improved", values=boolColors)
  
  plot = ggplot(data, aes(variable, value, colour = improved), xlab = NULL) +
    geom_boxplot(colour = "grey", fill = "#EEEEEE", size = 1) +
    scale_colour_discrete(name="Improved with HMD", labels=c("No", "Yes")) +
    geom_point(alpha = 0.66, size = 3) +
    geom_line(aes(group = random_id, colour = improved), size = 1, alpha = 0.33) +
    xlab(NULL) + ylab(y_label) +
    scale_x_discrete(labels = c("With HMD", "Without HMD")) +
    theme_classic() +
    theme(legend.position = "bottom", legend.direction = "horizontal") +
    coord_flip()
  return(plot)
}
###


### Loading and transforming raw data

# The raw data can be downloaded from http://dx.doi.org/10.14279/depositonce-9478
# Make sure that the parameter of read_csv2 points to the correct path
biopsy_raw = read_csv2("biopsy.csv")
str(biopsy_raw)
biopsy$Gender = as.factor(biopsy_raw$Gender)
biopsy = biopsy_raw %>%
  mutate(time = (time_1 + time_2) / 2) %>%
  mutate(time_HMD = (time_HMD_1 + time_HMD_2) / 2) %>%
  mutate(error = (acc_1 + acc_2) / 2) %>%
  mutate(error_HMD = (acc_HMD_1 + acc_HMD_2) / 2) %>%
  mutate(time_1 = NULL, time_2 = NULL) %>%
  select(-ends_with("_1"), -ends_with("_2"))

str(biopsy)


### Plotting differences

# Using combined data (with measurements averaged per participant)

error = reshape_data(biopsy, "error", quo(error_HMD), quo(error))
error_plot = plot_difference(error, y_label = "Error [mm]")

time = reshape_data(biopsy, "time", quo(time_HMD), quo(time))
time_plot = plot_difference(time, y_label = "Task duration [s]")

# Combining plots, sharing the legend
multi_plots = plot_grid(error_plot + theme(legend.position = "none", axis.title = element_text(size=14)), 
                        time_plot + theme(legend.position = "none", axis.title = element_text(size=14)), 
                        nrow = 2)
legend = get_legend(error_plot + theme(legend.position="bottom"))
complete_plot = plot_grid(multi_plots, legend, ncol = 1, rel_heights = c(1, 0.1))

complete_plot

ggsave(file="Fig4.eps", device=cairo_ps, fallback_resolution = 600, plot=complete_plot, width = 8, height = 5)


### Plotting correlations

biopsy_delta = biopsy %>%
  mutate(delta_time = time - time_HMD) %>%
  mutate(delta_error = error - error_HMD) %>%
  mutate(delta_TLX = TLX - TLX_HMD) %>%
  select(sono_xp, delta_time, delta_error, delta_TLX)

# log = logarithmus naturalis, not log10
biopsy_delta$sono_xp = log(biopsy_delta$sono_xp)
labels = c("Experience (ln)", "Δ Time [s]", "Δ Error [mm]", "Δ TLX")

## ggplot turquoise
fill_color = "#00bfc4"

# Adjusting density plot
density_plot <- function(data, mapping, ...){
  ggplot(data = data, mapping = mapping) +
    geom_density(color = NA, fill = fill_color, alpha = 0.5)
}

# Negative values indicate improvement with HMD
image = ggpairs(biopsy_delta, 
                upper = list(continuous = wrap("cor", method = "kendall")),
                diag = list(continuous = density_plot),
                lower = list(continuous = wrap("points", colour = fill_color, alpha = 0.5)),
                columnLabels = labels) +
  theme_minimal() +
  theme(strip.text = element_text(face = "bold"))

ggsave(file="Fig5.eps", device=cairo_ps, fallback_resolution = 600, plot=image, width = 5.5, height = 5.5)


### Hypotheses

# Hypothesis 1: error significantly reduced with HMD (alpha = 0.025 after Bonferroni correction) 
wilcox.test(biopsy$error_HMD, biopsy$error, paired = TRUE, alternative = "less")
# Yup!
mean(biopsy$error_HMD)
sd(biopsy$error_HMD)
mean(biopsy$error)
sd(biopsy$error)

# Hypothesis 2: task duration significantly reduced with HMD (alpha = 0.025 after Bonferroni correction) 
wilcox.test(biopsy$time_HMD, biopsy$time, paired = TRUE, alternative = "less")
# Nope.
mean(biopsy$time_HMD)
sd(biopsy$time_HMD)
mean(biopsy$time)
sd(biopsy$time)

# Secondary hypothesis 1: TLX is decreased with HMD
wilcox.test(biopsy$TLX_HMD, biopsy$TLX, paired = TRUE)
# Nope. Not even close, probably rather the opposite.
mean(biopsy$TLX_HMD)
mean(biopsy$TLX)

# Okay, accuracy improved significantly. Do improvements correlate negatively with experience?
# -> Does the delta correlate positively with the experience? (negative delta = improvement)
cor.test(biopsy$sono_xp, (biopsy$error_HMD - biopsy$error), method = "kendall", alternative = "greater")
cor.test(biopsy$sono_xp, (biopsy$time_HMD - biopsy$time), method = "kendall", alternative = "greater")
# Apparently not, if anything the opposite is the case

# Exploratory: Let's look at the correlation between differences in TLX score and performance
cor.test(biopsy$TLX_HMD - biopsy$TLX, biopsy$error_HMD - biopsy$error, method = "spearman")
cor.test(biopsy$TLX_HMD - biopsy$TLX, biopsy$time_HMD - biopsy$time, method = "spearman")


### Examining order/learning effects

mean_error_delta = mean(biopsy$error - biopsy$error_HMD)
mean_error_delta_hmdfirst = mean(biopsy$error[biopsy$HMD_first] - biopsy$error_HMD[biopsy$HMD_first])
mean_error_delta_conventionalfirst = mean(biopsy$error[!biopsy$HMD_first] - biopsy$error_HMD[!biopsy$HMD_first])
# There seems to be a slight order effect (2.9mm improvement when starting without HMD vs 2.1mm when starting with HMD)

mean_duration_delta = mean(biopsy$time - biopsy$time_HMD)
mean_duration_delta_hmdfirst = mean(biopsy$time[biopsy$HMD_first] - biopsy$time_HMD[biopsy$HMD_first])
mean_duration_delta_conventionalfirst = mean(biopsy$time[!biopsy$HMD_first] - biopsy$time_HMD[!biopsy$HMD_first])
# There seems to be a large order effect (30.8s faster when starting without HMD vs 10.5s slower when starting with HMD)

mean_TLX_delta = mean(biopsy$TLX - biopsy$TLX_HMD)
mean_TLX_delta_hmdfirst = mean(biopsy$TLX[biopsy$HMD_first] - biopsy$TLX_HMD[biopsy$HMD_first])
mean_TLX_delta_conventionalfirst = mean(biopsy$TLX[!biopsy$HMD_first] - biopsy$TLX_HMD[!biopsy$HMD_first])
# Mean task load seems to be higher when using the HMD even when not starting with it (higher TLX score of 1.3)
# For participants starting with the HMD, (differences in) loads were even higher (~8.2).

n_hmdfirst = sum(biopsy$HMD_first)
# 11 participants started with the HMD, 9 without. 
# This means that the order/learning effect is, if only slightly, biased against the HMD.
